# Supplementary material for: Comprehensive analysis of microRNA-regulated protein interaction network reveals the tumor suppressive role of microRNA-149 in human hepatocellular carcinoma via targeting AKT-mTOR pathway
Source: Mol Cancer. 2014 Nov 26;13:253. doi: 10.1186/1476-4598-13-253 (PMC4255446; doi:10.1186/1476-4598-13-253)
Supplement: Supplementary file 3 — Additional file 3: Table S3: Validated targets for six candidate miRNAs collected from miRTarBase. (XLS 26 KB) [file 12943_2014_1452_MOESM3_ESM.xls]

## Sheet: Sheet1
Table S3. Validated targets for six candidate miRNAs collected from miRTarBase
Candidate miRNAs	Validated targets
hsa-miR-149	AKT1
hsa-miR-149	E2F1
hsa-miR-149	MYBL2
hsa-miR-302d	TRPS1
hsa-miR-302d	MBNL2
hsa-miR-302d	KLF13
hsa-miR-302d	VEGFA
hsa-miR-302d	ERBB4
hsa-miR-302d	NR4A2
hsa-miR-302d	LEFTY1
hsa-miR-302d	LEFTY2
hsa-miR-302d	CDK2
hsa-miR-302d	CCND2
hsa-miR-302d	AKT1
hsa-miR-184	AKT2
hsa-miR-184	INPPL1
hsa-miR-184	NFATC2
hsa-miR-708-5p	BMI1
hsa-miR-708-5p	ZEB2
hsa-miR-708-5p	BIRC5
hsa-miR-708-5p	AKT2
hsa-miR-708-5p	CD44
hsa-miR-708-5p	TMEM88
hsa-miR-122-5p	CYP7A1
hsa-miR-122-5p	IGF1R
hsa-miR-122-5p	SRF
hsa-miR-122-5p	RAC1
hsa-miR-122-5p	RHOA
hsa-miR-122-5p	CCNG1
hsa-miR-122-5p	ANK2
hsa-miR-122-5p	NFATC2IP
hsa-miR-122-5p	ENTPD4
hsa-miR-122-5p	ANXA11
hsa-miR-122-5p	ALDOA
hsa-miR-122-5p	RAB6B
hsa-miR-122-5p	RAB11FIP1
hsa-miR-122-5p	FOXP1
hsa-miR-122-5p	MECP2
hsa-miR-122-5p	NCAM1
hsa-miR-122-5p	UBAP2
hsa-miR-122-5p	TBX19
hsa-miR-122-5p	AACS
hsa-miR-122-5p	DUSP2
hsa-miR-122-5p	ATP1A2
hsa-miR-122-5p	MAPK11
hsa-miR-122-5p	FUNDC2
hsa-miR-122-5p	AKT3
hsa-miR-122-5p	TPD52L2
hsa-miR-122-5p	GALNT10
hsa-miR-122-5p	G6PC3
hsa-miR-122-5p	AP3M2
hsa-miR-122-5p	SLC7A1
hsa-miR-122-5p	XPO6
hsa-miR-122-5p	FOXJ3
hsa-miR-122-5p	SLC7A11
hsa-miR-122-5p	TRIB1
hsa-miR-122-5p	EGLN3
hsa-miR-122-5p	NUMBL
hsa-miR-122-5p	ADAM17
hsa-miR-122-5p	DSTYK
hsa-miR-122-5p	FAM117B
hsa-miR-122-5p	BCL2L2
hsa-miR-122-5p	PRKAB1
hsa-miR-122-5p	ADAM10
hsa-miR-122-5p	ACVR1C
hsa-miR-122-5p	PRKRA
hsa-miR-122-5p	WNT1
hsa-miR-122-5p	PTPN1
hsa-miR-122-5p	NT5C3A
hsa-miR-122-5p	P4HA1
hsa-miR-122-5p	ZNF395
hsa-miR-122-5p	SOCS1
hsa-miR-122-5p	HMOX1
hsa-miR-122-5p	BCL2L1
hsa-miR-122-5p	BAX
hsa-miR-122-5p	CDK4
hsa-miR-124-3p	ADIPOR2
hsa-miR-124-3p	AHR
hsa-miR-124-3p	AR
hsa-miR-124-3p	BACE1
hsa-miR-124-3p	CCL2
hsa-miR-124-3p	CDK2
hsa-miR-124-3p	CDK4
hsa-miR-124-3p	CDK6
hsa-miR-124-3p	CEBPA
hsa-miR-124-3p	CTDSP1
hsa-miR-124-3p	E2F6
hsa-miR-124-3p	EFNB1
hsa-miR-124-3p	ELK3
hsa-miR-124-3p	EZH2
hsa-miR-124-3p	FXN
hsa-miR-124-3p	HMGA1
hsa-miR-124-3p	IL6R
hsa-miR-124-3p	IQGAP1
hsa-miR-124-3p	ITGB1
hsa-miR-124-3p	LAMC1
hsa-miR-124-3p	MECP2
hsa-miR-124-3p	MTPN
hsa-miR-124-3p	NFKBIZ
hsa-miR-124-3p	NR3C1
hsa-miR-124-3p	NR3C2
hsa-miR-124-3p	PEA15
hsa-miR-124-3p	RDH10
hsa-miR-124-3p	RELA
hsa-miR-124-3p	ROCK2
hsa-miR-124-3p	SLC16A1
hsa-miR-124-3p	SMYD3
hsa-miR-124-3p	SNAI2
hsa-miR-124-3p	VIM
