# Supplementary material for: Comprehensive analysis of microRNA-regulated protein interaction network reveals the tumor suppressive role of microRNA-149 in human hepatocellular carcinoma via targeting AKT-mTOR pathway
Source: Mol Cancer. 2014 Nov 26;13:253. doi: 10.1186/1476-4598-13-253 (PMC4255446; doi:10.1186/1476-4598-13-253)
Supplement: Supplementary file 5 — Additional file 5: Table S4: Interaction information of proteins encoded by validated targets of 6 candidate miRNAs. (XLS 279 KB) [file 12943_2014_1452_MOESM5_ESM.xls]

## Sheet: Sheet1
Table S4 Interaction information of proteins encoded by validated targets of 6 candidate miRNAs
NodeA	NodeB
A2M	RAC1
A2M	RHOA
AAAS	HMGA1
ABCA1	CYP7A1
ABCB11	CYP7A1
ABCC13	ATP1A2
ABCD4	AKT3
ABCD4	PEA15
ABCG5	CYP7A1
ABCG8	CYP7A1
ABI3	AKT2
ABL1	BCL2L1
ABL1	E2F1
ABL1	ERBB4
ABL2	ERBB4
ABLIM1	VIM
ACADVL	AKT3
ACADVL	CDK2
ACTA1	RAC1
ACTB	RAC1
ACTB	VIM
ACTC1	RAC1
ACTG2	SMYD3
ACTN2	VIM
ACTN3	RAC1
ACTN3	RHOA
ACTN3	VIM
ACTN4	ITGB1
ACTR2	NR3C2
ACTR3B	CDK4
ACVR1	RAB6B
ACYP2	ALDOA
ADA	NR3C1
ADAM10	ADAM11
ADAM10	ADAM12
ADAM10	ADAM15
ADAM10	ADAM17
ADAM10	ADAM2
ADAM10	ADAM9
ADAM10	APH1A
ADAM10	APH1B
ADAM10	DDX6
ADAM10	DLL4
ADAM10	EFNA2
ADAM10	EGF
ADAM10	EGFR
ADAM10	FBXO27
ADAM10	JAG1
ADAM10	JAG2
ADAM10	MEIS1
ADAM10	NCSTN
ADAM10	NOTCH1
ADAM10	NOTCH2
ADAM10	NOTCH3
ADAM10	NOTCH4
ADAM10	PCNT
ADAM10	PSEN1
ADAM10	PSEN2
ADAM10	PSENEN
ADAM10	TIMP1
ADAM10	TIMP2
ADAM10	TIMP3
ADAM10	TIMP4
ADAM10	USP7
ADAM10	ZMPSTE24
ADAM11	ADAM17
ADAM12	ADAM17
ADAM12	ITGB1
ADAM15	ADAM17
ADAM15	ITGB1
ADAM17	ADAM28
ADAM17	ADAM9
ADAM17	APP
ADAM17	CASP8
ADAM17	CFLAR
ADAM17	CX3CL1
ADAM17	DLL1
ADAM17	EGF
ADAM17	EGFR
ADAM17	EPHB2
ADAM17	FADD
ADAM17	IGFBP7
ADAM17	IL6R
ADAM17	IRF5
ADAM17	MAD2L2
ADAM17	MMP1
ADAM17	MMP14
ADAM17	MMP24
ADAM17	NGFR
ADAM17	PRKCA
ADAM17	PTPRS
ADAM17	TIMP1
ADAM17	TIMP2
ADAM17	TIMP3
ADAM17	TIMP4
ADAM17	TNFRSF1B
ADAM17	TRPM2
ADAM2	ITGB1
ADAM9	ITGB1
ADAMTS1	VEGFA
ADH1A	AKT3
ADH1A	CDK2
ADH6	AKT2
ADIPOQ	ADIPOR2
ADIPOR1	ADIPOR2
ADIPOR2	ARFIP2
ADIPOR2	BOK
ADIPOR2	CAPZA1
ADIPOR2	CHRAC1
ADIPOR2	POLE4
ADORA2A	MTPN
ADRB1	AKT1
ADRB1	CD44
ADRB1	CDK2
ADRB1	ERBB4
ADRB1	ITGB1
ADRB2	NR3C1
ADRB3	NR3C1
AES	AR
AES	RELA
AFF2	MECP2
AHR	ALDH3A1
AHR	ARNT2
AHR	AVEN
AHR	CCNT1
AHR	CYP1A1
AHR	CYP1A2
AHR	CYP1B1
AHR	CYP2E1
AHR	CYP2F1
AHR	DAP3
AHR	ESR1
AHR	GTF2F2
AHR	HIF1A
AHR	HSP90AA1
AHR	HSP90AB1
AHR	NCOA1
AHR	NEDD8
AHR	NQO1
AHR	NQO2
AHR	NR1I3
AHR	NR2F1
AHR	NRIP1
AHR	OPN3
AHR	PMCH
AHR	PPIF
AHR	PTGES3
AHR	PTPRF
AHR	RB1
AHR	RELA
AHR	SIM2
AHR	SMARCA4
AHR	SP1
AHR	TBP
AHR	TEF
AHR	TSPAN13
AHR	XPO1
AHR	YBX1
AHSG	AKT1
AHSP	MTPN
AIP	AHR
AKAP1	ERBB4
AKAP5	IQGAP1
AKAP8	CCND2
AKD1	PEA15
AKT1	AKT1S1
AKT1	AKT2
AKT1	AKT3
AKT1	ANXA6
AKT1	APOH
AKT1	APPL1
AKT1	AR
AKT1	ARF6
AKT1	ARFIP2
AKT1	ARHGAP1
AKT1	ARHGEF6
AKT1	ARHGEF7
AKT1	BIRC2
AKT1	BPGM
AKT1	BRAF
AKT1	CAT
AKT1	CCR5
AKT1	CD160
AKT1	CDH5
AKT1	CDKN1A
AKT1	CDKN1B
AKT1	CNTNAP1
AKT1	CRK
AKT1	CRYGS
AKT1	CYBA
AKT1	CYBB
AKT1	DNAJB1
AKT1	DOCK1
AKT1	DOCK2
AKT1	EIF4E
AKT1	ELMO1
AKT1	EPS8
AKT1	ERBB3
AKT1	ERRFI1
AKT1	FGD1
AKT1	FOXO1
AKT1	FOXO3
AKT1	FOXO4
AKT1	GAB2
AKT1	GFER
AKT1	GIT1
AKT1	GIT2
AKT1	GNAI1
AKT1	GNG2
AKT1	GNGT1
AKT1	GRB10
AKT1	GRB2
AKT1	GSK3A
AKT1	GSK3B
AKT1	HGF
AKT1	HTT
AKT1	IGF1
AKT1	IGF1R
AKT1	IKBKB
AKT1	IKBKG
AKT1	IMPDH2
AKT1	IQGAP1
AKT1	IQGAP2
AKT1	IRAK1
AKT1	JAK2
AKT1	KIFAP3
AKT1	KRT10
AKT1	LCK
AKT1	LIMK1
AKT1	LRPAP1
AKT1	LYN
AKT1	MAP2K1
AKT1	MAP2K3
AKT1	MAP2K4
AKT1	MAP2K6
AKT1	MAP2K7
AKT1	MAP3K1
AKT1	MAP3K10
AKT1	MAP3K11
AKT1	MAP3K14
AKT1	MAP3K3
AKT1	MAP3K8
AKT1	MAPK1
AKT1	MAPK3
AKT1	MAPK8
AKT1	MAPK8IP1
AKT1	MAPK9
AKT1	MAPKAP1
AKT1	MAPT
AKT1	MBTPS1
AKT1	MCF2
AKT1	MDM2
AKT1	MLST8
AKT1	MSN
AKT1	MTCP1
AKT1	MYO9B
AKT1	NCF1
AKT1	NCF2
AKT1	NCF4
AKT1	NCK1
AKT1	NCKAP1
AKT1	NCOA4
AKT1	NFKB1
AKT1	NFKB2
AKT1	NOS3
AKT1	NOX1
AKT1	NR4A1
AKT1	OR2AG1
AKT1	PABPC4
AKT1	PAK2
AKT1	PAK3
AKT1	PAK4
AKT1	PAK6
AKT1	PARD6A
AKT1	PDPK1
AKT1	PEA15
AKT1	PHLPP1
AKT1	PI3
AKT1	PI4K2B
AKT1	PIK3C2B
AKT1	PIK3C2G
AKT1	PIK3CA
AKT1	PIK3CB
AKT1	PIK3CD
AKT1	PIK3CG
AKT1	PIK3R1
AKT1	PIK3R2
AKT1	PIK3R5
AKT1	PIK3R6
AKT1	PIKFYVE
AKT1	PKLR
AKT1	PKN2
AKT1	PLEK
AKT1	PPP2R1A
AKT1	PRKCQ
AKT1	PRKD1
AKT1	PTEN
AKT1	PTK2
AKT1	PTPN1
AKT1	PXN
AKT1	RAB5A
AKT1	RAC1
AKT1	RAC2
AKT1	RALA
AKT1	RALBP1
AKT1	RAP1A
AKT1	RASA1
AKT1	RELA
AKT1	RHOA
AKT1	RHOB
AKT1	RHOG
AKT1	RICTOR
AKT1	RPS6
AKT1	RPS6KB1
AKT1	RRS1
AKT1	SERTAD4
AKT1	SGK1
AKT1	SGK3
AKT1	SH3RF1
AKT1	SHC1
AKT1	SLC2A4
AKT1	SLC2A4RG
AKT1	SOD3
AKT1	SRC
AKT1	STAT3
AKT1	STAT5A
AKT1	TCL1A
AKT1	TCL1B
AKT1	TCL6
AKT1	TGFB1
AKT1	THEM4
AKT1	TIAM1
AKT1	TNFSF11
AKT1	TRAT1
AKT1	TRIB3
AKT1	TRIO
AKT1	TSC1
AKT1	TSC2
AKT1	UBA52
AKT1	VAV1
AKT1	VAV2
AKT1	WAS
AKT1	WASF3
AKT1	WASL
AKT1	YES1
AKT2	AKT3
AKT2	APPL1
AKT2	ARSE
AKT2	BAD
AKT2	BCL3
AKT2	BRCA1
AKT2	CDC37
AKT2	CDC7
AKT2	CDK2
AKT2	CHEK1
AKT2	CHUK
AKT2	CLK2
AKT2	COL6A1
AKT2	COPA
AKT2	CRH
AKT2	CROT
AKT2	DDIT3
AKT2	DIRAS3
AKT2	ECHS1
AKT2	EEF2K
AKT2	EHHADH
AKT2	ELAVL1
AKT2	ERBB2
AKT2	FAM3C
AKT2	GRIN2A
AKT2	HSP90AB1
AKT2	HUNK
AKT2	IKBKB
AKT2	IKBKG
AKT2	IMPA1
AKT2	IRS1
AKT2	IRS2
AKT2	KPNA5
AKT2	MAP2K4
AKT2	MAPK8
AKT2	MRPL27
AKT2	MTCP1
AKT2	MTOR
AKT2	NELL2
AKT2	NFKB1
AKT2	NFKB2
AKT2	NOS3
AKT2	OPHN1
AKT2	OPRK1
AKT2	PAPOLA
AKT2	PDE3B
AKT2	PDE4A
AKT2	PDPK1
AKT2	PIK3C2G
AKT2	PIK3CB
AKT2	PIK3R1
AKT2	PKN1
AKT2	PLEK
AKT2	PLS1
AKT2	PRKCD
AKT2	PRKCE
AKT2	PTEN
AKT2	RAP1B
AKT2	RCL1
AKT2	RELA
AKT2	RHOQ
AKT2	RNF25
AKT2	RPS6KB1
AKT2	SERTAD1
AKT2	SH3BGR
AKT2	SH3RF1
AKT2	SIVA1
AKT2	SLC2A4
AKT2	SLC9A3
AKT2	ST3GAL4
AKT2	TCL1A
AKT2	TCL1B
AKT2	TERT
AKT2	THEM4
AKT2	TOR1A
AKT2	TRIB3
AKT2	TSC1
AKT2	TSC2
AKT2	TUBB4
AKT2	USP4
AKT2	WBSCR22
AKT2	ZNF146
AKT2	ZNHIT2
AKT3	ADAMTSL1
AKT3	ADARB1
AKT3	ALPP
AKT3	AP4E1
AKT3	ARFGAP1
AKT3	ARFGAP3
AKT3	ARHGEF2
AKT3	ARIH1
AKT3	ARSA
AKT3	ATF1
AKT3	ATP1A1
AKT3	ATP8B4
AKT3	B4GALT1
AKT3	B4GALT2
AKT3	B4GALT4
AKT3	B4GALT6
AKT3	BAD
AKT3	C6
AKT3	CCNC
AKT3	CCNK
AKT3	CDK10
AKT3	CDK9
AKT3	CDKL1
AKT3	CHEK2
AKT3	CHML
AKT3	CLDN16
AKT3	CNOT7
AKT3	COPA
AKT3	COX5A
AKT3	COX7C
AKT3	CPNE3
AKT3	CRISP3
AKT3	CROT
AKT3	CSK
AKT3	CSNK1G2
AKT3	CSNK1G3
AKT3	CST8
AKT3	CTSW
AKT3	CYP7B1
AKT3	DBT
AKT3	DGKI
AKT3	DHX15
AKT3	DOCK3
AKT3	DUSP19
AKT3	EEF2K
AKT3	EIF4G2
AKT3	ERBB3
AKT3	EXT1
AKT3	F2RL2
AKT3	FBXO10
AKT3	FGF16
AKT3	FGR
AKT3	G6PD
AKT3	GAA
AKT3	GAK
AKT3	GCK
AKT3	GDF1
AKT3	GFRA3
AKT3	GLRA2
AKT3	GLTP
AKT3	GNLY
AKT3	GPC4
AKT3	GSTT2
AKT3	HADH
AKT3	HADHA
AKT3	HGF
AKT3	HK1
AKT3	HK3
AKT3	HOXC6
AKT3	HSPB3
AKT3	HUNK
AKT3	HYAL2
AKT3	IKBKB
AKT3	IKBKG
AKT3	IL1F5
AKT3	IMPA1
AKT3	IRS1
AKT3	IRS2
AKT3	KIAA0513
AKT3	KRT31
AKT3	LAMC2
AKT3	MAP3K3
AKT3	MLC1
AKT3	MRGPRF
AKT3	MTA2
AKT3	MYC
AKT3	NAGA
AKT3	NEUROD2
AKT3	NFKB1
AKT3	NFKB2
AKT3	NLE1
AKT3	NR1H3
AKT3	NSDHL
AKT3	NTAN1
AKT3	NUP43
AKT3	NVL
AKT3	OR4N4
AKT3	OSBPL5
AKT3	OSBPL8
AKT3	PAX6
AKT3	PDGFRA
AKT3	PGM1
AKT3	PIK3C2G
AKT3	PIK3CB
AKT3	PIK3R1
AKT3	PKD2
AKT3	PKM2
AKT3	PKN1
AKT3	PLCB2
AKT3	PLCD1
AKT3	PLEK
AKT3	POLRMT
AKT3	POU1F1
AKT3	PPP2R5E
AKT3	PRKCD
AKT3	PRKCE
AKT3	PRKCZ
AKT3	PRKD3
AKT3	PTEN
AKT3	PTGFR
AKT3	PTK2
AKT3	RABL2B
AKT3	RAD51
AKT3	RASA1
AKT3	RELA
AKT3	RPH3A
AKT3	RPS6KB1
AKT3	RTDR1
AKT3	SACS
AKT3	SCARB2
AKT3	SCPEP1
AKT3	SF3B3
AKT3	SLC25A14
AKT3	SLC2A4
AKT3	ST14
AKT3	STK39
AKT3	STMN3
AKT3	TCL1A
AKT3	TCL1B
AKT3	TESK1
AKT3	TGFB2
AKT3	TGM3
AKT3	THAP6
AKT3	TSC1
AKT3	UGT2B17
AKT3	ULK1
AKT3	USP36
AKT3	ZNF189
AKT3	ZNF217
AKT3	ZNF442
ALCAM	CD44
ALCAM	ITGB1
ALDH3A2	CDK2
ALDH4A1	P4HA1
ALDOA	CA3
ALDOA	CHAF1B
ALDOA	ELOVL1
ALDOA	ESR1
ALDOA	FBP1
ALDOA	FBP2
ALDOA	GAPDH
ALDOA	GAPDHS
ALDOA	GPD2
ALDOA	HIF1A
ALDOA	HNRNPA2B1
ALDOA	HPS3
ALDOA	KHK
ALDOA	LENEP
ALDOA	MEF2A
ALDOA	PFKL
ALDOA	PFKM
ALDOA	PFKP
ALDOA	PGAM2
ALDOA	PGK1
ALDOA	PKM2
ALDOA	PLD2
ALDOA	RBM6
ALDOA	SRPRB
ALDOA	TKT
ALDOA	TPI1
ALDOA	ZNF224
ALOX12	TRIB1
ALS2	CCND2
ANAPC1	CDK2
ANAPC10	CDK2
ANAPC11	CDK2
ANAPC2	CDK2
ANAPC4	CDK2
ANAPC5	CDK2
ANAPC7	CDK2
ANGPT1	VEGFA
ANGPT2	VEGFA
ANK1	ANK2
ANK2	ANK3
ANK2	CASQ2
ANK2	DUSP9
ANK2	GAK
ANK2	KCNE1
ANK2	KCNE2
ANK2	KCNH2
ANK2	KCNQ1
ANK2	L1CAM
ANK2	MRPS31
ANK2	NRCAM
ANK2	PLCD1
ANK2	SCN5A
ANK2	SCN8A
ANK2	SESN3
ANK2	SGK1
ANK2	SLC8A1
ANK2	SPTAN1
ANK2	SPTB
ANK2	SPTBN4
ANK2	TNIK
ANKRA2	CDK4
ANKRA2	CDK6
ANKS1A	ERBB4
ANKS1B	ERBB4
ANP32E	SLC7A11
ANPEP	CD44
ANPEP	ITGB1
ANXA11	ANXA1
ANXA11	ANXA2
ANXA11	ANXA4
ANXA11	ANXA6
ANXA11	ANXA7
ANXA11	ANXA8
ANXA11	CCNK
ANXA11	CHI3L1
ANXA11	DLG5
ANXA11	HCCS
ANXA11	PDCD6
ANXA11	PDCD6IP
ANXA11	POLR3A
ANXA11	PPIF
ANXA11	RBM6
ANXA11	RPS24
ANXA11	S100A4
ANXA11	S100A6
ANXA11	SPP1
ANXA11	SRI
ANXA11	VAMP3
ANXA2	IQGAP1
ANXA5	CCND2
ANXA5	DUSP2
AP2A2	ATP1A2
AP3B1	CCNG1
AP3B1	CDK2
AP3M2	CENPJ
AP3M2	TAF6
AP3M2	TREH
APAF1	E2F1
APAF1	VIM
APBA1	FXN
APBA2	RELA
APC	IQGAP1
APC	NR3C2
APC	WNT1
APOA1	CYP7A1
APOA4	CYP7A1
APOB	CYP7A1
APOC3	CYP7A1
APOE	CYP7A1
APP	BACE1
APPL1	ADIPOR2
AR	ACTB
AR	ADAM10
AR	ATN1
AR	ATXN1
AR	ATXN3
AR	BAG1
AR	CASP1
AR	CASP3
AR	CASP7
AR	CASP8
AR	CAV1
AR	CCND1
AR	CCNH
AR	CDC25B
AR	CDC37
AR	CDK7
AR	COX5B
AR	CREBBP
AR	CYP19A1
AR	DAP3
AR	DDC
AR	ESR1
AR	FLNA
AR	FOXO1
AR	GAK
AR	GAPDH
AR	GNB2L1
AR	GSN
AR	GTF2F1
AR	GTF2F2
AR	GTF2H1
AR	HDAC1
AR	HIPK3
AR	HSP90AA1
AR	IDE
AR	JUN
AR	LIPE
AR	MED1
AR	MYBBP1A
AR	NCOA1
AR	NCOA3
AR	NCOA4
AR	NCOR1
AR	NFKB1
AR	NONO
AR	NR2C2
AR	NR3C1
AR	NSD1
AR	PA2G4
AR	PAICS
AR	PAK6
AR	PGR
AR	PIAS4
AR	POU2F1
AR	RAC3
AR	RAF1
AR	RAN
AR	RANBP9
AR	RB1
AR	RCHY1
AR	RELA
AR	RNF4
AR	RUVBL1
AR	SLURP1
AR	SMAD3
AR	SMAD4
AR	SPDEF
AR	SRY
AR	STAT3
AR	SVIL
AR	TCF4
AR	TGFB1I1
AR	TRIM24
AR	TSG101
AR	UBE2I
AR	UXT
AR	XCL1
AREG	ERBB4
ARF1	RAC1
ARF1	RHOA
ARF6	IQGAP1
ARF6	RAC1
ARF6	RHOA
ARFGAP1	IQGAP1
ARFGAP1	RAC1
ARFGAP1	RHOA
ARFGAP1	TPD52L2
ARFGEF1	MTPN
ARHGAP1	RAC1
ARHGAP15	RAC1
ARHGAP25	RAC1
ARHGAP26	RAC1
ARHGAP26	RHOA
ARHGAP4	SRF
ARHGAP6	RAC1
ARHGDIA	RAC1
ARHGDIA	RHOA
ARHGDIB	RAC1
ARHGDIB	RHOA
ARHGEF1	CD44
ARHGEF1	RAC1
ARHGEF1	SRF
ARHGEF11	RHOA
ARHGEF12	SRF
ARHGEF4	ROCK2
ARHGEF5	RHOA
ARHGEF6	RAC1
ARHGEF6	RHOA
ARHGEF6	ROCK2
ARHGEF7	ROCK2
ARID3A	E2F1
ARID4A	E2F1
ARL15	FUNDC2
ARNT	AHR
ARNTL	AHR
ARPC1A	RAC1
ARPC2	SMYD3
ARRB1	VIM
ARRB2	CDK4
ARRB2	VIM
ARSA	CDK2
ARX	ATP1A2
ASCC2	FUNDC2
ASIP	NR3C2
ASXL1	AKT1
ASXL1	CDK2
ATCAY	FXN
ATF1	CDK2
ATF1	ERBB4
ATF1	MAPK11
ATF2	CEBPA
ATF2	MAPK11
ATF7IP	LAMC1
ATM	CDK2
ATN1	FXN
ATN1	VIM
ATOH1	BIRC5
ATP13A2	CDK2
ATP1A2	ATP1B1
ATP1A2	ATP2B4
ATP1A2	ATP6V1H
ATP1A2	AURKA
ATP1A2	CACNA1A
ATP1A2	CDKL5
ATP1A2	CLCN2
ATP1A2	DUSP18
ATP1A2	GRIK4
ATP1A2	PFKM
ATP1A2	PRPSAP1
ATP1A2	S100A1
ATP1A4	ITGB1
ATP1B1	ITGB1
ATP1B2	E2F6
ATP1B3	CDK2
ATP5A1	RELA
ATP5D	CDK2
ATP8B3	MTPN
ATRX	EZH2
ATXN1	FXN
ATXN10	FXN
ATXN3	FXN
ATXN7	FXN
AXIN1	WNT1
AXIN2	CDK2
AZIN1	CDK2
B4GALT1	CDK2
B4GALT2	CDK2
B4GALT2	ERBB4
B4GALT4	CDK2
B4GALT6	CDK2
BACE1	GGA2
BACE1	ITM2C
BACE1	MMP2
BACE1	NCSTN
BACE1	PSEN1
BACH2	PAX5
BAD	AKT1
BAD	BAX
BAD	BCL2L1
BAD	BCL2L2
BAD	RAC1
BAG1	NR3C1
BAG2	RELA
BAG4	NR4A2
BAGE5	CDK4
BAK1	BCL2L1
BAK2	E2F1
BANF1	HMGA1
BAX	BAK1
BAX	BCL2L1
BAX	BCL2L11
BAX	BCL2L2
BAX	BID
BAX	CASP8
BAX	CYCS
BAX	DIABLO
BAX	GZMB
BAX	UBA52
BAZ2A	SOCS1
BBC3	BCL2L1
BBC3	BCL2L2
BCAP31	BCL2L1
BCAT1	CCND2
BCL10	AKT1
BCL2	BAX
BCL2	CCND2
BCL2	CDK2
BCL2	CDK4
BCL2	CDK6
BCL2	E2F1
BCL2	NR3C2
BCL2	RELA
BCL2L1	BCL2
BCL2L1	BID
BCL2L1	DNM1L
BCL2L1	DYNLRB1
BCL2L1	PPP1CA
BCL2L1	PPP3CC
BCL2L1	PPP3R1
BCL2L1	PSEN1
BCL2L1	PSEN2
BCL2L11	BCL2L1
BCL2L11	BCL2L2
BCL2L12	CDK2
BCL2L12	NR3C2
BCL2L2	PMAIP1
BCL2L2	TP53BP2
BCL6	CCND2
BCL6	PAX5
BCL9	PAX5
BCR	RAC1
BCR	RHOA
BECN1	BCL2L1
BET1	CDK2
BFSP1	VIM
BFSP2	VIM
BHLHE40	VIM
BID	BCL2L2
BIK	BCL2L1
BIK	BCL2L2
BIRC2	BIRC5
BIRC2	RELA
BIRC3	RELA
BIRC5	AANAT
BIRC5	AHCTF1
BIRC5	APITD1
BIRC5	AURKB
BIRC5	B9D2
BIRC5	BNIP3
BIRC5	BNIP3L
BIRC5	BUB1
BIRC5	BUB1B
BIRC5	BUB3
BIRC5	CASC5
BIRC5	CASP3
BIRC5	CASP7
BIRC5	CASP9
BIRC5	CCDC99
BIRC5	CCNE2
BIRC5	CCNF
BIRC5	CCNG2
BIRC5	CDC20
BIRC5	CDK4
BIRC5	CENPA
BIRC5	CENPC1
BIRC5	CENPE
BIRC5	CENPF
BIRC5	CENPH
BIRC5	CENPI
BIRC5	CENPK
BIRC5	CENPL
BIRC5	CENPM
BIRC5	CENPN
BIRC5	CENPO
BIRC5	CENPP
BIRC5	CENPQ
BIRC5	CENPT
BIRC5	CKAP5
BIRC5	CLASP1
BIRC5	CLASP2
BIRC5	CLIP1
BIRC5	CTSZ
BIRC5	CYR61
BIRC5	DHH
BIRC5	DIABLO
BIRC5	DSN1
BIRC5	ERCC6L
BIRC5	FANCG
BIRC5	FEN1
BIRC5	FOXO3
BIRC5	GALR2
BIRC5	HMMR
BIRC5	IRAK1
BIRC5	ITGB3BP
BIRC5	ITGB4
BIRC5	KIF18A
BIRC5	KIF2A
BIRC5	KIF2B
BIRC5	KIF2C
BIRC5	KNTC1
BIRC5	LMNB1
BIRC5	MAD1L1
BIRC5	MAD2L1
BIRC5	MAPRE1
BIRC5	MIS12
BIRC5	MKI67
BIRC5	MLF1IP
BIRC5	NDC80
BIRC5	NDE1
BIRC5	NDEL1
BIRC5	NSL1
BIRC5	NUDC
BIRC5	NUF2
BIRC5	NUP107
BIRC5	NUP133
BIRC5	NUP160
BIRC5	NUP37
BIRC5	NUP43
BIRC5	NUP85
BIRC5	NUP98
BIRC5	PAFAH1B1
BIRC5	PLK1
BIRC5	PMF1
BIRC5	PPP1CC
BIRC5	PTCH2
BIRC5	RAD23B
BIRC5	RANBP2
BIRC5	RANGAP1
BIRC5	RASA1
BIRC5	RASSF2
BIRC5	RCC2
BIRC5	RPS27
BIRC5	SEC13
BIRC5	SEC14L1
BIRC5	SEH1L
BIRC5	SERPINF1
BIRC5	SGOL1
BIRC5	SGOL2
BIRC5	SKA1
BIRC5	SKA2
BIRC5	SOX10
BIRC5	SPC24
BIRC5	SPC25
BIRC5	TAOK1
BIRC5	TBX2
BIRC5	TIMP4
BIRC5	TK1
BIRC5	TOP2A
BIRC5	XPO1
BIRC5	ZW10
BIRC5	ZWILCH
BIRC5	ZWINT
BLK	PAX5
BLVRB	HMOX1
BMI1	CBX4
BMI1	CBX7
BMI1	UBA52
BMI1	UBE2I
BMP4	WNT1
BMPR1B	CDK4
BMPR1B	RAB6B
BNIP2	RAC1
BNIP2	RHOA
BRCA1	AR
BRCA1	CDK2
BRCA1	CDK4
BRCA1	E2F1
BRCA1	RELA
BRD1	VIM
BRD2	E2F1
BRF2	XPO6
BSG	CD44
BSG	ITGB1
BSG	SLC16A1
BSG	SLC7A11
BST1	ITGB1
BTC	ERBB4
BTG1	CDK2
BTG1	CDK4
BTG3	E2F1
BTRC	RELA
BUB3	CCNG1
C17ORF28	INPPL1
C5AR1	CCL2
C5AR1	ITGB1
C7ORF36	VIM
CA14	SLC16A1
CA3	SRF
CA3	VIM
CAB39	CDK2
CABLES1	CDK2
CACNA1A	FXN
CACNB3	DUSP2
CAD	RELA
CALCA	MTPN
CALM1	AKT1
CALM1	RELA
CAMK1	RAC1
CAMK2G	VEGFA
CANX	ITGB1
CAPN1	ITGB1
CAPN1	PTPN1
CAPN1	RAC1
CAPN2	NFATC2
CAPN2	PTPN1
CAPNS1	PTPN1
CASP3	AKT1
CASP3	AKT2
CASP3	AKT3
CASP3	CDK2
CASP3	CDK4
CASP3	CDK6
CASP3	E2F1
CASP3	VIM
CASP4	CDK2
CASP4	CDK6
CASP6	VIM
CASP7	CDK2
CASP7	CDK6
CASP7	VIM
CASP8	PEA15
CASP8	VIM
CASP9	AKT1
CASP9	CDK2
CASP9	CDK4
CASP9	CDK6
CASP9	VIM
CASQ1	PEA15
CASZ1	SRF
CAV1	AKT1
CAV1	RHOA
CBL	ERBB4
CBL	IL6R
CBLB	IL6R
CBLC	IL6R
CBS	RHOA
CBX1	EZH2
CBX3	E2F6
CBX4	EZH2
CBX5	E2F6
CBX7	EZH2
CBX8	BMI1
CCBP2	CCL2
CCDC53	LAMC1
CCL1	CCL2
CCL11	CCL2
CCL11	ITGB1
CCL13	CCL2
CCL14	CCL2
CCL17	CCL2
CCL18	CCL2
CCL19	CCL2
CCL2	CCL3
CCL2	CCL4
CCL2	CCL5
CCL2	CCL7
CCL2	CCL8
CCL2	CCR1
CCL2	CCR10
CCL2	CCR3
CCL2	CCR4
CCL2	CCR5
CCL2	CCR6
CCL2	CCR7
CCL2	CCR8
CCL2	CCRL1
CCL2	CD14
CCL2	CD40
CCL2	CD68
CCL2	CSF1
CCL2	CTGF
CCL2	CX3CL1
CCL2	CX3CR1
CCL2	CXCL1
CCL2	CXCL12
CCL2	CXCR1
CCL2	CXCR2
CCL2	DARC
CCL2	F2R
CCL2	F2RL1
CCL2	ICAM1
CCL2	ICAM2
CCL2	IFNG
CCL2	IL10
CCL2	IL13
CCL2	IL15
CCL2	IL16
CCL2	IL17A
CCL2	IL17RA
CCL2	IL18
CCL2	IL1A
CCL2	IL1RN
CCL2	IL3
CCL2	IL4
CCL2	IL5
CCL2	IL6
CCL2	IL8
CCL2	ITGA4
CCL2	ITGAM
CCL2	MAPK3
CCL2	MMP1
CCL2	MMP9
CCL2	MYL4
CCL2	NFKBIA
CCL2	PCDH8
CCL2	PPARG
CCL2	REL
CCL2	SELE
CCL2	TH1L
CCL2	TLR10
CCL2	TLR3
CCL2	TLR4
CCL2	TNFAIP3
CCL2	TPT1
CCL2	VCAM1
CCL2	VCAN
CCL2	XCL1
CCL20	CCL2
CCL21	CCL2
CCL22	CCL2
CCL23	CCL2
CCL24	CCL2
CCNA1	E2F1
CCNA1	MYBL2
CCNA2	CCND2
CCNA2	CDK4
CCNA2	CDK6
CCNA2	E2F1
CCNA2	MYBL2
CCNB1	CCND2
CCNB1	CDK2
CCNB1	CDK4
CCNB1	CDK6
CCNB1	E2F1
CCNB1IP1	DUSP2
CCNB2	CCND2
CCNB2	CCNG1
CCNC	CCND2
CCNC	CDK2
CCND1	CCNG1
CCND1	E2F1
CCND1	MYBL2
CCND1	RELA
CCND1	WNT1
CCND2	CAMK1
CCND2	CCNC
CCND2	CCNG1
CCND2	CCNH
CCND2	CDK1
CCND2	CDK2
CCND2	CDK5
CCND2	CDK6
CCND2	CDKN1A
CCND2	CDKN1B
CCND2	CDKN2B
CCND2	CDKN2C
CCND2	CDKN2D
CCND2	CYLC1
CCND2	DAG1
CCND2	DHFR
CCND2	DPYSL3
CCND2	E2F5
CCND2	ETNK1
CCND2	FCER2
CCND2	FOXO3
CCND2	FSTL1
CCND2	GDAP1L1
CCND2	GP2
CCND2	GRB7
CCND2	GSK3B
CCND2	HIC1
CCND2	IRF4
CCND2	JUP
CCND2	KIT
CCND2	KRT19
CCND2	LEF1
CCND2	MAPRE1
CCND2	MED21
CCND2	MFAP3
CCND2	MIOX
CCND2	MNAT1
CCND2	MRPL28
CCND2	MYC
CCND2	NPLOC4
CCND2	NR1H3
CCND2	ODC1
CCND2	ORC1L
CCND2	PALM
CCND2	PCGF2
CCND2	POLA1
CCND2	PPA1
CCND2	PPP2CB
CCND2	PPP6C
CCND2	PTMA
CCND2	QPCT
CCND2	RAD51L1
CCND2	RARB
CCND2	RARRES1
CCND2	RRAD
CCND2	RRM2
CCND2	SDC3
CCND2	SELPLG
CCND2	SERTAD1
CCND2	SF3B3
CCND2	SHMT1
CCND2	SNX16
CCND2	STAT5A
CCND2	STK3
CCND2	TGM2
CCND2	TNFRSF10B
CCND2	TWIST1
CCND2	TXNDC5
CCND2	USP2
CCND2	WIF1
CCND3	CDK2
CCND3	E2F6
CCNE1	AR
CCNE1	E2F6
CCNE1	RHOA
CCNF	CCNG1
CCNG1	CCNG2
CCNG1	CCNI
CCNG1	CDK5
CCNG1	CDKN1A
CCNG1	E2F3
CCNG1	E2F6
CCNG1	FHL2
CCNG1	GADD45A
CCNG1	GAK
CCNG1	MAN2A1
CCNG1	MCM3
CCNG1	MDM2
CCNG1	MN1
CCNG1	OR1J2
CCNG1	OR5AC2
CCNG1	PPP2R4
CCNG1	RBL2
CCNG1	RPL9
CCNG1	TNNC2
CCNG1	TP53
CCNG1	TP73
CCNG1	TRIM17
CCNH	CDK6
CCNH	E2F1
CCNK	CDK2
CCNK	CDK6
CCR2	CCL2
CCR5	RAB6B
CCR5	RAC1
CCR5	RHOA
CCR6	MTPN
CCT4	RELA
CCT8	RELA
CD14	CD44
CD14	ITGB1
CD151	CD44
CD151	DUSP2
CD151	ITGB1
CD19	CD44
CD19	ITGB1
CD19	PAX5
CD1A	ITGB1
CD2	CD44
CD2	ITGB1
CD2	TPD52L2
CD22	CD44
CD22	ITGB1
CD24	CD44
CD28	AKT1
CD28	CD44
CD28	ITGB1
CD28	NFATC2
CD28	RAC1
CD33	CD44
CD33	ITGB1
CD34	CD44
CD34	ITGB1
CD34	VEGFA
CD34	VIM
CD36	CD44
CD36	ITGB1
CD38	CD44
CD38	ITGB1
CD3D	NR3C1
CD4	ITGB1
CD44	ACTR2
CD44	ACTR3
CD44	ALAS2
CD44	BGN
CD44	CD4
CD44	CD40
CD44	CD47
CD44	CD5
CD44	CD55
CD44	CD58
CD44	CD63
CD44	CD69
CD44	CD74
CD44	CD80
CD44	CD82
CD44	CD86
CD44	CD9
CD44	COL1A1
CD44	CSK
CD44	DCN
CD44	DMP1
CD44	EGFR
CD44	ERBB2
CD44	ERBB4
CD44	ETV5
CD44	EZR
CD44	FAS
CD44	FCGR1A
CD44	FCGR3A
CD44	FGF2
CD44	FGFR1
CD44	FUT4
CD44	FYN
CD44	GPC1
CD44	GPC3
CD44	HAS2
CD44	HAS3
CD44	HBEGF
CD44	HMMR
CD44	HSPG2
CD44	HYAL2
CD44	ICAM1
CD44	ICAM2
CD44	ICAM3
CD44	IGFBP3
CD44	IL2RA
CD44	ITGA1
CD44	ITGA2
CD44	ITGA3
CD44	ITGA4
CD44	ITGA5
CD44	ITGA6
CD44	ITGAL
CD44	ITGAM
CD44	ITGAV
CD44	ITGAX
CD44	ITGB1
CD44	ITGB3
CD44	LCK
CD44	MADCAM1
CD44	MCAM
CD44	MET
CD44	MME
CD44	MMP14
CD44	MMP2
CD44	MMP7
CD44	MMP9
CD44	MSC
CD44	MSN
CD44	MYCN
CD44	NF2
CD44	NID1
CD44	NME1-NME2
CD44	NUDT6
CD44	PECAM1
CD44	PGPEP1
CD44	PTPRC
CD44	PTPRS
CD44	RBPMS
CD44	RDX
CD44	SDC1
CD44	SDC2
CD44	SDC3
CD44	SDC4
CD44	SELE
CD44	SELL
CD44	SELP
CD44	SFRS3
CD44	SLC7A5
CD44	SLIT2
CD44	SPN
CD44	SPP1
CD44	TFRC
CD44	TGFBR1
CD44	TGFBR2
CD44	TGFBR3
CD44	TIAM1
CD44	TNFAIP6
CD44	VAV2
CD44	VCAM1
CD44	VCAN
CD44	WASL
CD46	NR3C2
CD47	ITGB1
CD5	ITGB1
CD53	ITGB1
CD55	ITGB1
CD59	NR3C2
CD6	ITGB1
CD63	DUSP2
CD63	ITGB1
CD68	VIM
CD69	ITGB1
CD7	ITGB1
CD79A	PAX5
CD80	AKT1
CD80	ITGB1
CD80	RAC1
CD80	RELA
CD81	ITGB1
CD82	ITGB1
CD86	AKT1
CD86	ITGB1
CD86	RAC1
CD86	RELA
CD8A	ITGB1
CD9	ITGB1
CD93	CCL2
CD93	VEGFA
CDC16	CDK2
CDC20	TPD52L2
CDC23	CDK2
CDC25A	MTPN
CDC25A	PTPN1
CDC25B	CDK2
CDC25B	PTPN1
CDC27	CDK2
CDC37	AKT1
CDC37	AKT3
CDC45	CCND2
CDC45	CDK2
CDC45	CDK4
CDC45	CDK6
CDC6	CDK2
CDC7	CDK2
CDC7	CDK4
CDC7	E2F1
CDCA8	BIRC5
CDH1	IQGAP1
CDH15	CDK2
CDH3	E2F6
CDH5	RHOA
CDH5	VEGFA
CDH5	VIM
CDK1	BIRC5
CDK1	CDK2
CDK1	MYBL2
CDK10	PAX5
CDK2	ACAT1
CDK2	ARHGAP33
CDK2	ATIC
CDK2	ATP6V0A2
CDK2	ATR
CDK2	ATRIP
CDK2	C21ORF57
CDK2	C21ORF70
CDK2	C6
CDK2	CASK
CDK2	CCNA1
CDK2	CCNA2
CDK2	CCNB2
CDK2	CCNB3
CDK2	CCNC
CDK2	CCND1
CDK2	CCNE1
CDK2	CCNE2
CDK2	CCNG2
CDK2	CCNH
CDK2	CDC25A
CDK2	CDC26
CDK2	CDK15
CDK2	CDK3
CDK2	CDK4
CDK2	CDK6
CDK2	CDK7
CDK2	CDK8
CDK2	CDK9
CDK2	CDKL1
CDK2	CDKN1C
CDK2	CDYL
CDK2	CHAF1A
CDK2	CHEK1
CDK2	CHML
CDK2	CIZ1
CDK2	CKS2
CDK2	CLSPN
CDK2	CNOT7
CDK2	COCH
CDK2	COL9A1
CDK2	CORO1A
CDK2	CPNE6
CDK2	CROT
CDK2	CSNK1G2
CDK2	CSNK1G3
CDK2	CYP19A1
CDK2	CYP7B1
CDK2	CYTH3
CDK2	DBT
CDK2	DDB2
CDK2	DDHD1
CDK2	DDX19B
CDK2	DGKG
CDK2	DGKI
CDK2	DHX35
CDK2	DIAPH2
CDK2	DMPK
CDK2	DYRK1A
CDK2	DYRK1B
CDK2	DYRK3
CDK2	E2F1
CDK2	E2F2
CDK2	E2F3
CDK2	E2F4
CDK2	E2F5
CDK2	E2F6
CDK2	ECHS1
CDK2	EEF2K
CDK2	EHD2
CDK2	EIF4G2
CDK2	ENPP1
CDK2	EPB41
CDK2	FABP5
CDK2	FAM113A
CDK2	FBL
CDK2	FBXO30
CDK2	FEN1
CDK2	FER
CDK2	FKBP14
CDK2	FKBP2
CDK2	FMR1
CDK2	FUT7
CDK2	FZD9
CDK2	FZR1
CDK2	GAK
CDK2	GCK
CDK2	GDF1
CDK2	GLTP
CDK2	GMPS
CDK2	GPS2
CDK2	GSTM2
CDK2	GTF2I
CDK2	HADH
CDK2	HADHA
CDK2	HDHD1A
CDK2	HGF
CDK2	HGS
CDK2	HOXC10
CDK2	HSD17B10
CDK2	JPH4
CDK2	KCNE3
CDK2	KISS1
CDK2	KPNA5
CDK2	LIG1
CDK2	LMO1
CDK2	LYN
CDK2	MAD2L2
CDK2	MAP2K1
CDK2	MAP2K4
CDK2	MAP3K3
CDK2	MAP3K5
CDK2	MAPK1
CDK2	MAPK3
CDK2	MAPK8
CDK2	MBL2
CDK2	MCM10
CDK2	MCM2
CDK2	MCM4
CDK2	MCM5
CDK2	MCM6
CDK2	MCM7
CDK2	MCM8
CDK2	MED21
CDK2	MEF2D
CDK2	MLF2
CDK2	MRPL28
CDK2	MRPL3
CDK2	MRPS15
CDK2	MRPS28
CDK2	MS4A3
CDK2	MSN
CDK2	MTHFD1
CDK2	MTMR6
CDK2	MUT
CDK2	MYBL2
CDK2	MYC
CDK2	MYH8
CDK2	MYOD1
CDK2	MYT1
CDK2	NAA25
CDK2	NAGA
CDK2	NEDD8
CDK2	NR1H3
CDK2	NSDHL
CDK2	NUP205
CDK2	NUP43
CDK2	NUP98
CDK2	NVL
CDK2	OGT
CDK2	ORC3L
CDK2	ORC4L
CDK2	ORC5L
CDK2	ORC6L
CDK2	OSBPL3
CDK2	OSBPL5
CDK2	OSTC
CDK2	PABPC1
CDK2	PABPC4
CDK2	PAX6
CDK2	PCDHAC2
CDK2	PCF11
CDK2	PCNA
CDK2	PEBP1
CDK2	PIK3CB
CDK2	PKN1
CDK2	PLCG1
CDK2	POLA1
CDK2	POLA2
CDK2	POLD1
CDK2	POLE
CDK2	POLE2
CDK2	POLE3
CDK2	POLRMT
CDK2	PPP1CA
CDK2	PPP2CB
CDK2	PPP2R5E
CDK2	PPYR1
CDK2	PRIM1
CDK2	PRIM2
CDK2	PRKCD
CDK2	PRKCE
CDK2	PRKCH
CDK2	PRKD3
CDK2	PRKDC
CDK2	PRPF4B
CDK2	PRPS1
CDK2	PRSS50
CDK2	PTMA
CDK2	RABEP2
CDK2	RAD23B
CDK2	RAD51
CDK2	RADIL
CDK2	RASA4
CDK2	RBL1
CDK2	RHOD
CDK2	RLF
CDK2	RNF25
CDK2	RNF8
CDK2	ROS1
CDK2	RPA1
CDK2	RPA2
CDK2	RPA3
CDK2	RPA4
CDK2	RPGR
CDK2	RPIA
CDK2	RPS16
CDK2	RPS2
CDK2	S100A7
CDK2	S100A8
CDK2	SACS
CDK2	SCPEP1
CDK2	SF3B1
CDK2	SF3B2
CDK2	SGCD
CDK2	SH3BGR
CDK2	SKP1
CDK2	SKP2
CDK2	SLBP
CDK2	SLC23A1
CDK2	SLC25A2
CDK2	SMAD2
CDK2	SMAD3
CDK2	SMC2
CDK2	SMNDC1
CDK2	SNHG3-RCC1
CDK2	SORT1
CDK2	SP4
CDK2	SRC
CDK2	STAG1
CDK2	STAT3
CDK2	STIM1
CDK2	STK24
CDK2	STK39
CDK2	STX6
CDK2	SUCLA2
CDK2	TAGLN2
CDK2	TBCA
CDK2	TCF7L2
CDK2	TDRKH
CDK2	TERT
CDK2	TESK1
CDK2	TGDS
CDK2	THAP1
CDK2	THAP6
CDK2	TM9SF1
CDK2	TMOD3
CDK2	TOR1A
CDK2	TSC22D1
CDK2	TTK
CDK2	UBA52
CDK2	UBE2A
CDK2	UBE2M
CDK2	UBTF
CDK2	UCN
CDK2	UGT2B17
CDK2	ULK1
CDK2	USP2
CDK2	VAPA
CDK2	VBP1
CDK2	WBSCR22
CDK2	WDR20
CDK2	WEE1
CDK3	CDK4
CDK3	CDK6
CDK3	E2F1
CDK4	ASPM
CDK4	BAT3
CDK4	CAPNS1
CDK4	CCND1
CDK4	CCND2
CDK4	CCND3
CDK4	CCNH
CDK4	CDC25B
CDK4	CDC37
CDK4	CDK6
CDK4	CDK7
CDK4	CDKN1B
CDK4	CDKN1C
CDK4	CDKN2A
CDK4	CDKN2B
CDK4	CDKN2D
CDK4	CEBPA
CDK4	CNOT7
CDK4	COPB2
CDK4	CORO1A
CDK4	CSTF3
CDK4	CTDSP2
CDK4	DDIT3
CDK4	DHX9
CDK4	E2F1
CDK4	E2F2
CDK4	E2F3
CDK4	E2F4
CDK4	E2F5
CDK4	E2F6
CDK4	GEMIN4
CDK4	GLI1
CDK4	GSK3B
CDK4	IRF4
CDK4	LRP1
CDK4	LYN
CDK4	MAP2K1
CDK4	MAPK3
CDK4	MC1R
CDK4	MDM2
CDK4	MLANA
CDK4	MMS19
CDK4	MNAT1
CDK4	MRPL28
CDK4	MTP18
CDK4	MYBL2
CDK4	MYC
CDK4	MYCN
CDK4	MYOD1
CDK4	NUP155
CDK4	ORC1L
CDK4	OS9
CDK4	PCNA
CDK4	PDGFRA
CDK4	POLA1
CDK4	PPP1CA
CDK4	PSMD10
CDK4	PTEN
CDK4	PTMA
CDK4	RAF1
CDK4	RBL1
CDK4	RBL2
CDK4	RFC1
CDK4	RFC2
CDK4	RFC4
CDK4	RPA1
CDK4	RRM2
CDK4	SERTAD1
CDK4	SETDB1
CDK4	SKP2
CDK4	SMAD2
CDK4	SMAD3
CDK4	SMC1A
CDK4	SMC3
CDK4	TFDP1
CDK4	TGFBR1
CDK4	TOP1
CDK4	TP53
CDK4	TSPAN31
CDK4	TUSC3
CDK4	TYRP1
CDK4	VTA1
CDK4	WEE1
CDK5R1	CDK2
CDK5R1	RAC1
CDK6	ACOX1
CDK6	ATXN1
CDK6	CCNC
CDK6	CCND1
CDK6	CCND3
CDK6	CCNG2
CDK6	CDC37
CDK6	CDKN1B
CDK6	CDKN1C
CDK6	CDKN2A
CDK6	CDKN2B
CDK6	CDKN2D
CDK6	CNOT7
CDK6	COPS3
CDK6	CORO1A
CDK6	CRNKL1
CDK6	CSK
CDK6	E2F3
CDK6	ECD
CDK6	ERH
CDK6	GSK3B
CDK6	GSN
CDK6	HDAC1
CDK6	LEF1
CDK6	LIPA
CDK6	MAD2L2
CDK6	MDM2
CDK6	MNAT1
CDK6	MRPL28
CDK6	MYC
CDK6	NAGA
CDK6	NR1H3
CDK6	PCDHAC2
CDK6	PCNA
CDK6	POLA1
CDK6	PPP4C
CDK6	PRKAR2A
CDK6	RAB34
CDK6	RAD51
CDK6	RANBP17
CDK6	RB1
CDK6	RBL1
CDK6	RBL2
CDK6	RRM2
CDK6	SERTAD1
CDK6	SF3B3
CDK6	SNRPN
CDK6	ST14
CDK6	SUCLA2
CDK6	TH1L
CDK6	TP53
CDK7	E2F1
CDKL5	MECP2
CDKN1A	CCND2
CDKN1A	CDK2
CDKN1A	CDK4
CDKN1A	CDK6
CDKN1A	E2F1
CDKN1A	MYBL2
CDKN1B	CCND2
CDKN1B	CDK2
CDKN1B	CDK4
CDKN2C	CDK4
CDKN2C	CDK6
CDKN3	CDK2
CDKN3	CEBPA
CDT1	CDK2
CEBPA	CDX1
CEBPA	CEBPB
CEBPA	CEBPD
CEBPA	CTNNB1
CEBPA	HNF1A
CEBPA	MSX2
CEBPA	MYC
CEBPA	NCOA6
CEBPA	NR3C1
CEBPA	PARP1
CEBPA	RFC1
CEBPA	SPI1
CEBPA	XRCC5
CEBPA	XRCC6
CEBPB	NR3C1
CEBPB	RELA
CEBPB	SRF
CEBPD	RELA
CEBPE	E2F1
CEL	CYP7A1
CETP	CYP7A1
CFL1	RAC1
CHAD	ITGB1
CHAF1B	CDK2
CHEK1	E2F1
CHEK1	RELA
CHEK2	E2F1
CHN1	NR3C1
CHN2	NR3C1
CHRNE	AKT3
CHRNE	CDK2
CHUK	AKT1
CISH	SOCS1
CKS1B	CDK2
CKS1B	MYBL2
CLDN11	ITGB1
CLIC1	IQGAP1
CLIC2	IQGAP1
CLIC3	IQGAP1
CLIC4	IQGAP1
CLIC5	ERBB4
CLIC5	IQGAP1
CLK1	PTPN1
CLK2	PTPN1
[truncated: 2,781 more rows]
