# Supplementary material for: Comprehensive analysis of microRNA-regulated protein interaction network reveals the tumor suppressive role of microRNA-149 in human hepatocellular carcinoma via targeting AKT-mTOR pathway
Source: Mol Cancer. 2014 Nov 26;13:253. doi: 10.1186/1476-4598-13-253 (PMC4255446; doi:10.1186/1476-4598-13-253)
Supplement: Supplementary file 6 — Additional file 6: Table S5: Interaction information of hub nodes in the candidate miRNAs-regulated protein interaction network. (XLS 35 KB) [file 12943_2014_1452_MOESM6_ESM.xls]

## Sheet: Sheet1
Table S5 Interaction information of hub nodes in the candidate miRNAs-regulated protein interaction network
NodeA	NodeB
ADAM10	ADAM17
ADAM10	EGFR
ADAM17	EGFR
ADAM17	IL6R
AHR	HSP90AA1
AHR	RB1
AHR	RELA
AHR	SP1
AKT1	AKT2
AKT1	AKT3
AKT1	AR
AKT1	ARHGAP1
AKT1	CDKN1A
AKT1	GRB2
AKT1	GSK3B
AKT1	IGF1R
AKT1	IQGAP1
AKT1	MAP2K1
AKT1	MAPK1
AKT1	MAPK3
AKT1	MDM2
AKT1	MTOR
AKT1	NFKB1
AKT1	PEA15
AKT1	PI3K
AKT1	PTK2
AKT1	PTPN1
AKT1	RAC1
AKT1	RASA1
AKT1	RELA
AKT1	RHOA
AKT1	SRC
AKT1	STAT3
AKT1	UBA52
AKT2	AKT3
AKT2	BAD
AKT2	CDC37
AKT2	CDK2
AKT2	ERBB2
AKT2	IRS1
AKT2	NFKB1
AKT2	PI3K
AKT2	PRKCE
AKT2	MTOR
AKT3	BAD
AKT3	IRS1
AKT3	MYC
AKT3	NFKB1
AKT3	PI3K
AKT3	PRKCE
AKT3	PTK2
AKT3	RASA1
AKT3	RELA
AR	ADAM10
AR	CASP3
AR	CCND1
AR	CDC25B
AR	CDC37
AR	HDAC1
AR	HSP90AA1
AR	JUN
AR	NFKB1
AR	NR3C1
AR	RB1
AR	RELA
AR	STAT3
ARHGAP1	RAC1
BAD	AKT1
BAD	BAX
BAD	BCL2L1
BAD	BCL2L2
BAD	RAC1
BAX	BCL2L1
BAX	BCL2L2
BAX	UBA52
BCL2	BAX
BCL2	CCND2
BCL2	CDK2
BCL2	CDK4
BCL2	CDK6
BCL2	E2F1
BCL2	NR3C2
BCL2	RELA
BCL2L1	BCL2
BIRC5	CASP3
BIRC5	CDK4
BIRC5	RASA1
CASP3	AKT1
CASP3	AKT2
CASP3	AKT3
CASP3	CDK2
CASP3	CDK4
CASP3	CDK6
CASP3	E2F1
CASP3	VIM
CCL2	MAPK3
CCND1	CCNG1
CCND1	E2F1
CCND1	MYBL2
CCND1	RELA
CCND1	WNT1
CCND2	CCNG1
CCND2	CDK2
CCND2	CDK6
CCND2	CDKN1A
CCND2	GSK3B
CCND2	MYC
CCNG1	CDKN1A
CCNG1	E2F3
CCNG1	E2F6
CCNG1	MDM2
CCNG1	TP53
CD44	EGFR
CD44	ERBB2
CD44	ERBB4
CD44	ITGB1
CDC25B	CDK2
CDC25B	PTPN1
CDC37	AKT1
CDC37	AKT3
CDK2	CCND1
CDK2	CDK4
CDK2	CDK6
CDK2	E2F1
CDK2	E2F3
CDK2	E2F6
CDK2	MAP2K1
CDK2	MAPK1
CDK2	MAPK3
CDK2	MYBL2
CDK2	MYC
CDK2	PRKCE
CDK2	SRC
CDK2	STAT3
CDK2	UBA52
CDK4	CCND1
CDK4	CCND2
CDK4	CDC25B
CDK4	CDC37
CDK4	CDK6
CDK4	CEBPA
CDK4	E2F1
CDK4	E2F3
CDK4	E2F6
CDK4	GSK3B
CDK4	MAP2K1
CDK4	MAPK3
CDK4	MDM2
CDK4	MYBL2
CDK4	MYC
CDK4	TP53
CDK6	CCND1
CDK6	CDC37
CDK6	E2F3
CDK6	GSK3B
CDK6	HDAC1
CDK6	MDM2
CDK6	MYC
CDK6	RB1
CDK6	TP53
CDKN1A	CCND2
CDKN1A	CDK2
CDKN1A	CDK4
CDKN1A	CDK6
CDKN1A	E2F1
CDKN1A	MYBL2
CEBPA	MYC
CEBPA	NR3C1
DSTYK	MTOR
DUSP2	MAPK1
DUSP2	MAPK11
DUSP2	MAPK3
E2F1	CDC25B
E2F1	E2F3
E2F1	E2F6
E2F1	EP300
E2F1	HDAC1
E2F1	MYBL2
E2F1	MYC
E2F1	TP53
E2F3	E2F6
E2F3	EZH2
E2F3	MYBL2
E2F6	CDC25B
EFNB1	NCK1
EFNB1	RAC1
EFNB1	SRC
EGFR	EFNB1
EGFR	ERBB4
EGFR	SOCS1
EGLN3	MYBL2
ELK3	GRB2
ELK3	SRF
EP300	CDK2
EP300	KLF13
EP300	MYBL2
EP300	NFATC2
EP300	SRF
ERBB2	ERBB4
ERBB2	RAC1
ERBB2	RHOA
ERBB2	ROCK2
ERBB4	GRB2
ERBB4	MAPK3
EZH2	HDAC1
GRB2	ANK2
GRB2	IQGAP1
GRB2	NCAM1
GRB2	RAB6B
GRB2	RAC1
GRB2	SOCS1
GSK3B	AKT2
GSK3B	WNT1
HDAC1	KLF13
HDAC1	MECP2
HMOX1	JUN
HSP90AA1	AKT1
HSP90AA1	CDK4
HSP90AA1	NR3C1
HSP90AA1	NR3C2
HSP90AA1	RAC1
HSP90AA1	RELA
HSP90AA1	SMYD3
IGF1R	MYBL2
IGF1R	PI3K
IGF1R	RASA1
IGF1R	SOCS1
IL6R	SOCS1
IL6R	SRC
IL6R	STAT3
IQGAP1	ARHGAP1
IQGAP1	RAC1
IQGAP1	RASA1
IQGAP1	RHOA
IRS1	AKT1
IRS1	IGF1R
IRS1	RHOA
IRS1	SOCS1
ITGB1	ARHGAP1
ITGB1	LAMC1
ITGB1	PRKCE
JUN	MAPK11
JUN	NFATC2
JUN	RAC1
JUN	RELA
JUN	SRF
KLF13	SP1
MAP2K1	RAC1
MAPK1	MAPK11
MAPK1	PEA15
MAPK1	RAC1
MAPK1	RELA
MAPK11	CDC25B
MAPK11	MAP2K1
MAPK11	SP1
MAPK11	TP53
MAPK3	MAPK11
MAPK3	PEA15
MAPK3	RAC1
MAPK3	RELA
MAPK3	RHOA
MDM2	AR
MDM2	VIM
MTOR	NFKB1
MTOR	STAT3
MYBL2	MYC
MYBL2	PTPN1
MYC	P4HA1
MYC	PAX5
MYC	RELA
NCAM1	SRC
NCK1	ANK2
NCK1	ELK3
NCK1	PTPN1
NCK1	RAC1
NCK1	SOCS1
NFATC2	SP1
NFATC2	VIM
NFKB1	E2F1
NFKB1	RAC1
NFKB1	VIM
NR3C1	ARHGAP1
NR3C1	JUN
NR3C1	MDM2
NR3C1	NFKB1
NR3C1	NR3C2
NR3C1	PI3K
NR3C1	RELA
NR3C1	STAT3
NR3C1	TP53
NR3C2	ARHGAP1
NR3C2	PI3K
NUMBL	EGFR
PAX5	RB1
PI3K	MTOR
PI3K	RAC1
PI3K	RHOA
PI3K	SOCS1
PRKAB1	ALDOA
PRKAB1	CDC37
PRKAB1	GRB2
PRKAB1	MAP2K1
PRKAB1	MTOR
PRKCE	BAX
PRKCE	MTOR
PRKCE	RHOA
PTK2	ITGB1
PTK2	MAPK11
PTK2	NCAM1
PTK2	RAC1
PTPN1	EGFR
PTPN1	GRB2
PTPN1	GSK3B
PTPN1	IGF1R
PTPN1	IRS1
PTPN1	PTK2
PTPN1	STAT3
RAC1	SRF
RAC1	STAT3
RASA1	ERBB4
RASA1	RHOA
RB1	AHR
RB1	CDK2
RB1	CDK4
RB1	E2F1
MTOR	EP300
MTOR	HDAC1
RELA	NFKB1
RELA	SOCS1
RELA	VIM
RHOA	ARHGAP1
RHOA	RAC1
RHOA	ROCK2
RHOA	SRF
RHOA	UBA52
ROCK2	RAC1
SOCS1	ERBB2
SOCS1	STAT3
SP1	E2F1
SP1	HMGA1
SP1	RELA
SP1	SRF
SRC	PTPN1
SRC	SRF
STAT3	RELA
TP53	AR
UBA52	ERBB4
UBA52	RELA
YWHAZ	AKT1
YWHAZ	ALDOA
YWHAZ	IGF1R
YWHAZ	IQGAP1
YWHAZ	NFATC2
YWHAZ	TPD52L2
YWHAZ	VIM
