# Supplementary material for: Comprehensive analysis of microRNA-regulated protein interaction network reveals the tumor suppressive role of microRNA-149 in human hepatocellular carcinoma via targeting AKT-mTOR pathway
Source: Mol Cancer. 2014 Nov 26;13:253. doi: 10.1186/1476-4598-13-253 (PMC4255446; doi:10.1186/1476-4598-13-253)
Supplement: Supplementary file 8 — Additional file 8: Table S7: Edge betweenness for each interaction in the interaction network of hub proteins. (XLS 94 KB) [file 12943_2014_1452_MOESM8_ESM.xls]

## Sheet: Sheet1
Table S7 Edge betweenness for each interaction in the interaction network of hub proteins
	ADAM10	ADAM17	AHR	AKT1	AKT2	AKT3	ALDOA	ANK2	AR	ARHGAP1	BAD	BAX	BCL2	BCL2L1	BCL2L2	BIRC5	CASP3	CCL2	CCND1	CCND2	CCNG1	CD44	CDC25B	CDC37	CDK2	CDK4	CDK6	CDKN1A	CEBPA	DSTYK	DUSP2	E2F1	E2F3	E2F6	EFNB1	EGFR	EGLN3	ELK3	EP300	ERBB2	ERBB4	EZH2	GRB2	GSK3B	HDAC1	HMGA1	HMOX1	HSP90AA1	IGF1R
ADAM10	0	32.0217	0	0	0	0	0	0	124.494	0	0	0	0	0	0	0	0	0	0	0	0	0	0	0	0	0	0	0	0	0	0	0	0	0	0	40.8917	0	0	0	0	0	0	0	0	0	0	0	0	0
ADAM17	32.0217	0	0	0	0	0	0	0	0	0	0	0	0	0	0	0	0	0	0	0	0	0	0	0	0	0	0	0	0	0	0	0	0	0	0	40.0384	0	0	0	0	0	0	0	0	0	0	0	0	0
AHR	0	0	0	0	0	0	0	0	0	0	0	0	0	0	0	0	0	0	0	0	0	0	0	0	0	0	0	0	0	0	0	0	0	0	0	0	0	0	0	0	0	0	0	0	0	0	0	26.7189	0
AKT1	0	0	0	0	26.6344	33.6639	0	0	110.511	63.4359	98.694	0	0	0	0	0	44.8298	0	0	0	0	0	0	40.2407	0	0	0	75.2101	0	0	0	0	0	0	0	0	0	0	0	0	0	0	112.017	70.0517	0	0	0	64.081	40.3582
AKT2	0	0	0	26.6344	0	7.06795	0	0	0	0	27.8974	0	0	0	0	0	15.2321	0	0	0	0	0	0	14.2254	47.7384	0	0	0	0	0	0	0	0	0	0	0	0	0	0	51.2206	0	0	0	24.2239	0	0	0	0	0
AKT3	0	0	0	33.6639	7.06795	0	0	0	0	0	29.4294	0	0	0	0	0	14.8199	0	0	0	0	0	0	14.2227	0	0	0	0	0	0	0	0	0	0	0	0	0	0	0	0	0	0	0	0	0	0	0	0	0
ALDOA	0	0	0	0	0	0	0	0	0	0	0	0	0	0	0	0	0	0	0	0	0	0	0	0	0	0	0	0	0	0	0	0	0	0	0	0	0	0	0	0	0	0	0	0	0	0	0	0	0
ANK2	0	0	0	0	0	0	0	0	0	0	0	0	0	0	0	0	0	0	0	0	0	0	0	0	0	0	0	0	0	0	0	0	0	0	0	0	0	0	0	0	0	0	56.1916	0	0	0	0	0	0
AR	124.494	0	0	110.511	0	0	0	0	0	0	0	0	0	0	0	0	23.1062	0	31.5868	0	0	0	26.2857	26.6369	0	0	0	0	0	0	0	0	0	0	0	0	0	0	0	0	0	0	0	0	69.681	0	0	25.6985	0
ARHGAP1	0	0	0	63.4359	0	0	0	0	0	0	0	0	0	0	0	0	0	0	0	0	0	0	0	0	0	0	0	0	0	0	0	0	0	0	0	0	0	0	0	0	0	0	0	0	0	0	0	0	0
BAD	0	0	0	98.694	27.8974	29.4294	0	0	0	0	0	21.8145	0	41.0474	69.7611	0	0	0	0	0	0	0	0	0	0	0	0	0	0	0	0	0	0	0	0	0	0	0	0	0	0	0	0	0	0	0	0	0	0
BAX	0	0	0	0	0	0	0	0	0	0	21.8145	0	49.0708	10.1603	28.2389	0	0	0	0	0	0	0	0	0	0	0	0	0	0	0	0	0	0	0	0	0	0	0	0	0	0	0	0	0	0	0	0	0	0
BCL2	0	0	0	0	0	0	0	0	0	0	0	49.0708	0	48.8464	0	0	0	0	0	15.9128	0	0	0	0	34.4113	35.1537	21.1109	0	0	0	0	30.3501	0	0	0	0	0	0	0	0	0	0	0	0	0	0	0	0	0
BCL2L1	0	0	0	0	0	0	0	0	0	0	41.0474	10.1603	48.8464	0	0	0	0	0	0	0	0	0	0	0	0	0	0	0	0	0	0	0	0	0	0	0	0	0	0	0	0	0	0	0	0	0	0	0	0
BCL2L2	0	0	0	0	0	0	0	0	0	0	69.7611	28.2389	0	0	0	0	0	0	0	0	0	0	0	0	0	0	0	0	0	0	0	0	0	0	0	0	0	0	0	0	0	0	0	0	0	0	0	0	0
BIRC5	0	0	0	0	0	0	0	0	0	0	0	0	0	0	0	0	28.1525	0	0	0	0	0	0	0	0	49.2494	0	0	0	0	0	0	0	0	0	0	0	0	0	0	0	0	0	0	0	0	0	0	0
CASP3	0	0	0	44.8298	15.2321	14.8199	0	0	23.1062	0	0	0	0	0	0	28.1525	0	0	0	0	0	0	0	0	19.2022	15.5092	14.2563	0	0	0	0	19.499	0	0	0	0	0	0	0	0	0	0	0	0	0	0	0	0	0
CCL2	0	0	0	0	0	0	0	0	0	0	0	0	0	0	0	0	0	0	0	0	0	0	0	0	0	0	0	0	0	0	0	0	0	0	0	0	0	0	0	0	0	0	0	0	0	0	0	0	0
CCND1	0	0	0	0	0	0	0	0	31.5868	0	0	0	0	0	0	0	0	0	0	0	18.3465	0	0	0	29.3261	18.1479	10.9439	0	0	0	0	15.0715	0	0	0	0	0	0	0	0	0	0	0	0	0	0	0	0	0
CCND2	0	0	0	0	0	0	0	0	0	0	0	0	15.9128	0	0	0	0	0	0	0	15.4504	0	0	0	31.9911	16.2272	8.30554	9.5023	0	0	0	0	0	0	0	0	0	0	0	0	0	0	0	19.9242	0	0	0	0	0
CCNG1	0	0	0	0	0	0	0	0	0	0	0	0	0	0	0	0	0	0	18.3465	15.4504	0	0	0	0	0	0	0	21.3322	0	0	0	0	11.1798	9.13346	0	0	0	0	0	0	0	0	0	0	0	0	0	0	0
CD44	0	0	0	0	0	0	0	0	0	0	0	0	0	0	0	0	0	0	0	0	0	0	0	0	0	0	0	0	0	0	0	0	0	0	0	35.6699	0	0	0	38.0425	33.8655	0	0	0	0	0	0	0	0
CDC25B	0	0	0	0	0	0	0	0	26.2857	0	0	0	0	0	0	0	0	0	0	0	0	0	0	0	22.981	19.2709	0	0	0	0	0	16.4402	0	18.3893	0	0	0	0	0	0	0	0	0	0	0	0	0	0	0
CDC37	0	0	0	40.2407	14.2254	14.2227	0	0	26.6369	0	0	0	0	0	0	0	0	0	0	0	0	0	0	0	0	31.3124	23.9931	0	0	0	0	0	0	0	0	0	0	0	0	0	0	0	0	0	0	0	0	0	0
CDK2	0	0	0	0	47.7384	0	0	0	0	0	0	0	34.4113	0	0	0	19.2022	0	29.3261	31.9911	0	0	22.981	0	0	22.9725	27.5327	17.1256	0	0	0	23.4603	51.4153	38.0276	0	0	0	0	47.6463	0	0	0	0	0	0	0	0	0	0
CDK4	0	0	0	0	0	0	0	0	0	0	0	0	35.1537	0	0	49.2494	15.5092	0	18.1479	16.2272	0	0	19.2709	31.3124	22.9725	0	10.7406	12.8592	43.8592	0	0	21.9483	29.0474	23.3549	0	0	0	0	0	0	0	0	0	26.683	0	0	0	52.2747	0
CDK6	0	0	0	0	0	0	0	0	0	0	0	0	21.1109	0	0	0	14.2563	0	10.9439	8.30554	0	0	0	23.9931	27.5327	10.7406	0	9.82519	0	0	0	0	13.8901	0	0	0	0	0	0	0	0	0	0	21.4711	37.1282	0	0	0	0
CDKN1A	0	0	0	75.2101	0	0	0	0	0	0	0	0	0	0	0	0	0	0	0	9.5023	21.3322	0	0	0	17.1256	12.8592	9.82519	0	0	0	0	14.6142	0	0	0	0	0	0	0	0	0	0	0	0	0	0	0	0	0
CEBPA	0	0	0	0	0	0	0	0	0	0	0	0	0	0	0	0	0	0	0	0	0	0	0	0	0	43.8592	0	0	0	0	0	0	0	0	0	0	0	0	0	0	0	0	0	0	0	0	0	0	0
DSTYK	0	0	0	0	0	0	0	0	0	0	0	0	0	0	0	0	0	0	0	0	0	0	0	0	0	0	0	0	0	0	0	0	0	0	0	0	0	0	0	0	0	0	0	0	0	0	0	0	0
DUSP2	0	0	0	0	0	0	0	0	0	0	0	0	0	0	0	0	0	0	0	0	0	0	0	0	0	0	0	0	0	0	0	0	0	0	0	0	0	0	0	0	0	0	0	0	0	0	0	0	0
E2F1	0	0	0	0	0	0	0	0	0	0	0	0	30.3501	0	0	0	19.499	0	15.0715	0	0	0	16.4402	0	23.4603	21.9483	0	14.6142	0	0	0	0	18.4185	17.6019	0	0	0	0	23.1544	0	0	0	0	0	39.3252	0	0	0	0
E2F3	0	0	0	0	0	0	0	0	0	0	0	0	0	0	0	0	0	0	0	0	11.1798	0	0	0	51.4153	29.0474	13.8901	0	0	0	0	18.4185	0	3.71033	0	0	0	0	0	0	0	47.7757	0	0	0	0	0	0	0
E2F6	0	0	0	0	0	0	0	0	0	0	0	0	0	0	0	0	0	0	0	0	9.13346	0	18.3893	0	38.0276	23.3549	0	0	0	0	0	17.6019	3.71033	0	0	0	0	0	0	0	0	0	0	0	0	0	0	0	0
EFNB1	0	0	0	0	0	0	0	0	0	0	0	0	0	0	0	0	0	0	0	0	0	0	0	0	0	0	0	0	0	0	0	0	0	0	0	28.5195	0	0	0	0	0	0	0	0	0	0	0	0	0
EGFR	40.8917	40.0384	0	0	0	0	0	0	0	0	0	0	0	0	0	0	0	0	0	0	0	35.6699	0	0	0	0	0	0	0	0	0	0	0	0	28.5195	0	0	0	0	0	44.8995	0	0	0	0	0	0	0	0
EGLN3	0	0	0	0	0	0	0	0	0	0	0	0	0	0	0	0	0	0	0	0	0	0	0	0	0	0	0	0	0	0	0	0	0	0	0	0	0	0	0	0	0	0	0	0	0	0	0	0	0
ELK3	0	0	0	0	0	0	0	0	0	0	0	0	0	0	0	0	0	0	0	0	0	0	0	0	0	0	0	0	0	0	0	0	0	0	0	0	0	0	0	0	0	0	32.3421	0	0	0	0	0	0
EP300	0	0	0	0	0	0	0	0	0	0	0	0	0	0	0	0	0	0	0	0	0	0	0	0	47.6463	0	0	0	0	0	0	23.1544	0	0	0	0	0	0	0	0	0	0	0	0	0	0	0	0	0
ERBB2	0	0	0	0	51.2206	0	0	0	0	0	0	0	0	0	0	0	0	0	0	0	0	38.0425	0	0	0	0	0	0	0	0	0	0	0	0	0	0	0	0	0	0	14.1971	0	0	0	0	0	0	0	0
ERBB4	0	0	0	0	0	0	0	0	0	0	0	0	0	0	0	0	0	0	0	0	0	33.8655	0	0	0	0	0	0	0	0	0	0	0	0	0	44.8995	0	0	0	14.1971	0	0	40.8693	0	0	0	0	0	0
EZH2	0	0	0	0	0	0	0	0	0	0	0	0	0	0	0	0	0	0	0	0	0	0	0	0	0	0	0	0	0	0	0	0	47.7757	0	0	0	0	0	0	0	0	0	0	0	52.4097	0	0	0	0
GRB2	0	0	0	112.017	0	0	0	56.1916	0	0	0	0	0	0	0	0	0	0	0	0	0	0	0	0	0	0	0	0	0	0	0	0	0	0	0	0	0	32.3421	0	0	40.8693	0	0	0	0	0	0	0	0
GSK3B	0	0	0	70.0517	24.2239	0	0	0	0	0	0	0	0	0	0	0	0	0	0	19.9242	0	0	0	0	0	26.683	21.4711	0	0	0	0	0	0	0	0	0	0	0	0	0	0	0	0	0	0	0	0	0	0
HDAC1	0	0	0	0	0	0	0	0	69.681	0	0	0	0	0	0	0	0	0	0	0	0	0	0	0	0	0	37.1282	0	0	0	0	39.3251	0	0	0	0	0	0	0	0	0	52.4097	0	0	0	0	0	0	0
HMGA1	0	0	0	0	0	0	0	0	0	0	0	0	0	0	0	0	0	0	0	0	0	0	0	0	0	0	0	0	0	0	0	0	0	0	0	0	0	0	0	0	0	0	0	0	0	0	0	0	0
HMOX1	0	0	0	0	0	0	0	0	0	0	0	0	0	0	0	0	0	0	0	0	0	0	0	0	0	0	0	0	0	0	0	0	0	0	0	0	0	0	0	0	0	0	0	0	0	0	0	0	0
HSP90AA1	0	0	26.7189	64.0809	0	0	0	0	25.6985	0	0	0	0	0	0	0	0	0	0	0	0	0	0	0	0	52.2747	0	0	0	0	0	0	0	0	0	0	0	0	0	0	0	0	0	0	0	0	0	0	0
IGF1R	0	0	0	40.3582	0	0	0	0	0	0	0	0	0	0	0	0	0	0	0	0	0	0	0	0	0	0	0	0	0	0	0	0	0	0	0	0	0	0	0	0	0	0	0	0	0	0	0	0	0
IL6R	0	32.0566	0	0	0	0	0	0	0	0	0	0	0	0	0	0	0	0	0	0	0	0	0	0	0	0	0	0	0	0	0	0	0	0	0	0	0	0	0	0	0	0	0	0	0	0	0	0	0
IQGAP1	0	0	0	42.6753	0	0	0	0	0	16.0996	0	0	0	0	0	0	0	0	0	0	0	0	0	0	0	0	0	0	0	0	0	0	0	0	0	0	0	0	0	0	0	0	22.6632	0	0	0	0	0	0
IRS1	0	0	0	33.6776	15.2766	16.6483	0	0	0	0	0	0	0	0	0	0	0	0	0	0	0	0	0	0	0	0	0	0	0	0	0	0	0	0	0	0	0	0	0	0	0	0	0	0	0	0	0	0	7.3892
ITGB1	0	0	0	0	0	0	0	0	0	57.4832	0	0	0	0	0	0	0	0	0	0	0	36.8194	0	0	0	0	0	0	0	0	0	0	0	0	0	0	0	0	0	0	0	0	0	0	0	0	0	0	0
JUN	0	0	0	0	0	0	0	0	50.1983	0	0	0	0	0	0	0	0	0	0	0	0	0	0	0	0	0	0	0	0	0	0	0	0	0	0	0	0	0	0	0	0	0	0	0	0	0	98	0	0
KLF13	0	0	0	0	0	0	0	0	0	0	0	0	0	0	0	0	0	0	0	0	0	0	0	0	0	0	0	0	0	0	0	0	0	0	0	0	0	0	39.7262	0	0	0	0	0	34.6493	0	0	0	0
LAMC1	0	0	0	0	0	0	0	0	0	0	0	0	0	0	0	0	0	0	0	0	0	0	0	0	0	0	0	0	0	0	0	0	0	0	0	0	0	0	0	0	0	0	0	0	0	0	0	0	0
MAP2K1	0	0	0	39.01	0	0	0	0	0	0	0	0	0	0	0	0	0	0	0	0	0	0	0	0	32.7425	34.7928	0	0	0	0	0	0	0	0	0	0	0	0	0	0	0	0	0	0	0	0	0	0	0
MAPK1	0	0	0	40.4433	0	0	0	0	0	0	0	0	0	0	0	0	0	0	0	0	0	0	0	0	38.5205	0	0	0	0	0	29.2058	0	0	0	0	0	0	0	0	0	0	0	0	0	0	0	0	0	0
MAPK11	0	0	0	0	0	0	0	0	0	0	0	0	0	0	0	0	0	0	0	0	0	0	22.9461	0	0	0	0	0	0	0	20.3635	0	0	0	0	0	0	0	0	0	0	0	0	0	0	0	0	0	0
MAPK3	0	0	0	56.7907	0	0	0	0	0	0	0	0	0	0	0	0	0	98	0	0	0	0	0	0	53.1889	67.8957	0	0	0	0	49.1449	0	0	0	0	0	0	0	0	0	64.4002	0	0	0	0	0	0	0	0
MDM2	0	0	0	62.4706	0	0	0	0	17.0693	0	0	0	0	0	0	0	0	0	0	0	26.623	0	0	0	0	23.1378	15.9284	0	0	0	0	0	0	0	0	0	0	0	0	0	0	0	0	0	0	0	0	0	0
MECP2	0	0	0	0	0	0	0	0	0	0	0	0	0	0	0	0	0	0	0	0	0	0	0	0	0	0	0	0	0	0	0	0	0	0	0	0	0	0	0	0	0	0	0	0	98	0	0	0	0
MTOR	0	0	0	164.384	0	0	0	0	0	0	0	0	0	0	0	0	0	0	0	0	0	0	0	0	0	0	0	0	0	98	0	0	0	0	0	0	0	0	0	0	0	0	0	0	0	0	0	0	0
MYBL2	0	0	0	0	0	0	0	0	0	0	0	0	0	0	0	0	0	0	19.808	0	0	0	0	0	38.1094	35.8345	0	11.6089	0	0	0	27.4228	29.5965	0	0	0	98	0	28.1692	0	0	0	0	0	0	0	0	0	51.0882
MYC	0	0	0	0	0	64.79	0	0	0	0	0	0	0	0	0	0	0	0	0	15.7833	0	0	0	0	42.0933	26.4836	17.1053	0	22.5639	0	0	22.5545	0	0	0	0	0	0	0	0	0	0	0	0	0	0	0	0	0
NCAM1	0	0	0	0	0	0	0	0	0	0	0	0	0	0	0	0	0	0	0	0	0	0	0	0	0	0	0	0	0	0	0	0	0	0	0	0	0	0	0	0	0	0	34.1753	0	0	0	0	0	0
NCK1	0	0	0	74.6095	0	0	0	42.9973	0	0	0	0	0	0	0	0	0	0	0	0	0	0	0	0	0	0	0	0	0	0	0	0	0	0	12.9166	0	0	19.4884	0	0	0	0	0	0	0	0	0	0	0
NFATC2	0	0	0	0	0	0	0	0	0	0	0	0	0	0	0	0	0	0	0	0	0	0	0	0	0	0	0	0	0	0	0	0	0	0	0	0	0	0	29.8827	0	0	0	0	0	0	0	0	0	0
NFKB1	0	0	0	35.7624	13.3035	14.0423	0	0	20.4864	0	0	0	0	0	0	0	0	0	0	0	0	0	0	0	0	0	0	0	0	0	0	42.7641	0	0	0	0	0	0	0	0	0	0	0	0	0	0	0	0	0
NR3C1	0	0	0	0	0	0	0	0	24.2908	37.2417	0	0	0	0	0	0	0	0	0	0	0	0	0	0	0	0	0	0	39.0146	0	0	0	0	0	0	0	0	0	0	0	0	0	0	0	0	0	0	15.1109	0
NR3C2	0	0	0	0	0	0	0	0	0	20.5653	0	0	33.2536	0	0	0	0	0	0	0	0	0	0	0	0	0	0	0	0	0	0	0	0	0	0	0	0	0	0	0	0	0	0	0	0	0	0	22.3847	0
NUMBL	0	0	0	0	0	0	0	0	0	0	0	0	0	0	0	0	0	0	0	0	0	0	0	0	0	0	0	0	0	0	0	0	0	0	0	98	0	0	0	0	0	0	0	0	0	0	0	0	0
P4HA1	0	0	0	0	0	0	0	0	0	0	0	0	0	0	0	0	0	0	0	0	0	0	0	0	0	0	0	0	0	0	0	0	0	0	0	0	0	0	0	0	0	0	0	0	0	0	0	0	0
PAX5	0	0	0	0	0	0	0	0	0	0	0	0	0	0	0	0	0	0	0	0	0	0	0	0	0	0	0	0	0	0	0	0	0	0	0	0	0	0	0	0	0	0	0	0	0	0	0	0	0
PEA15	0	0	0	64.2993	0	0	0	0	0	0	0	0	0	0	0	0	0	0	0	0	0	0	0	0	0	0	0	0	0	0	0	0	0	0	0	0	0	0	0	0	0	0	0	0	0	0	0	0	0
PI3K	0	0	0	66.3977	20.5208	22.48	0	0	0	0	0	0	0	0	0	0	0	0	0	0	0	0	0	0	0	0	0	0	0	0	0	0	0	0	0	0	0	37.0024	0	0	0	0	0	0	0	0	0	0	17.478
PRKAB1	0	0	0	0	0	0	41.251	0	0	0	0	0	0	0	0	0	0	0	0	0	0	0	0	44.9437	0	0	0	0	0	0	0	0	0	0	0	0	0	0	0	0	0	0	53.7697	0	0	0	0	0	0
PRKCE	0	0	0	0	22.96	26.8644	0	0	0	0	0	32.8264	0	0	0	0	0	0	0	0	0	0	0	0	92.104	0	0	0	0	0	0	0	0	0	0	0	0	0	0	0	0	0	0	0	0	0	0	0	0
PTK2	0	0	0	59.4868	0	31.7509	0	0	0	0	0	0	0	0	0	0	0	0	0	0	0	0	0	0	0	0	0	0	0	0	0	0	0	0	0	0	0	0	0	0	0	0	0	0	0	0	0	0	0
PTPN1	0	0	0	54.1137	0	0	0	0	0	0	0	0	0	0	0	0	0	0	0	0	0	0	43.4718	0	0	0	0	0	0	0	0	0	0	0	0	98.6568	0	0	0	0	0	0	46.6893	38.6039	0	0	0	0	17.5973
RAB6B	0	0	0	0	0	0	0	0	0	0	0	0	0	0	0	0	0	0	0	0	0	0	0	0	0	0	0	0	0	0	0	0	0	0	0	0	0	0	0	0	0	0	98	0	0	0	0	0	0
RAC1	0	0	0	33.2097	0	0	0	0	0	29.4081	63.1747	0	0	0	0	0	0	0	0	0	0	0	0	0	0	0	0	0	0	0	0	0	0	0	64.3786	0	0	0	0	41.7124	0	0	55.9967	0	0	0	0	52.3323	0
RASA1	0	0	0	49.6906	0	24.6344	0	0	0	0	0	0	0	0	0	33.3982	0	0	0	0	0	0	0	0	0	0	0	0	0	0	0	0	0	0	0	0	0	0	0	0	26.2733	0	0	0	0	0	0	0	15.8727
RB1	0	0	17.739	0	0	0	0	0	45.7187	0	0	0	0	0	0	0	0	0	0	0	0	0	0	0	40.127	23.7754	13.2338	0	0	0	0	16.9012	0	0	0	0	0	0	0	0	0	0	0	0	0	0	0	0	0
RELA	0	0	52.9178	85.8444	40.9053	42.4118	0	0	30.8889	0	0	0	64.2031	0	0	0	0	0	49.7192	0	0	0	0	0	0	0	0	0	0	0	0	0	0	0	0	0	0	0	47.3038	0	0	0	0	0	119.618	0	0	34.9669	0
RHOA	0	0	0	40.3552	0	0	0	0	0	15.1832	0	0	0	0	0	0	0	0	0	0	0	0	0	0	0	0	0	0	0	0	0	0	0	0	0	0	0	0	0	16.4371	0	0	0	0	0	0	0	0	0
ROCK2	0	0	0	0	0	0	0	0	0	0	0	0	0	0	0	0	0	0	0	0	0	0	0	0	0	0	0	0	0	0	0	0	0	0	0	0	0	0	0	11.668	0	0	0	0	0	0	0	0	0
SMYD3	0	0	0	0	0	0	0	0	0	0	0	0	0	0	0	0	0	0	0	0	0	0	0	0	0	0	0	0	0	0	0	0	0	0	0	0	0	0	0	0	0	0	0	0	0	0	0	98	0
SOCS1	0	0	0	0	0	0	0	0	0	0	0	0	0	0	0	0	0	0	0	0	0	0	0	0	0	0	0	0	0	0	0	0	0	0	0	67.141	0	0	0	26.9122	0	0	38.148	0	0	0	0	0	25.5529
SP1	0	0	16.5834	0	0	0	0	0	0	0	0	0	0	0	0	0	0	0	0	0	0	0	0	0	0	0	0	0	0	0	0	59.6704	0	0	0	0	0	0	0	0	0	0	0	0	0	98	0	0	0
SRC	0	0	0	62.2082	0	0	0	0	0	0	0	0	0	0	0	0	0	0	0	0	0	0	0	0	84.1537	0	0	0	0	0	0	0	0	0	32.1719	0	0	0	0	0	0	0	0	0	0	0	0	0	0
SRF	0	0	0	0	0	0	0	0	0	0	0	0	0	0	0	0	0	0	0	0	0	0	0	0	0	0	0	0	0	0	0	0	0	0	0	0	0	29.4147	35.9669	0	0	0	0	0	0	0	0	0	0
STAT3	0	0	0	40.3643	0	0	0	0	25.2962	0	0	0	0	0	0	0	0	0	0	0	0	0	0	0	53.0261	0	0	0	0	0	0	0	0	0	0	0	0	0	0	0	0	0	0	0	0	0	0	0	0
TP53	0	0	0	0	0	0	0	0	33.2067	0	0	0	0	0	0	0	0	0	0	0	14.7416	0	0	0	0	21.6075	14.9051	0	0	0	0	18.2202	0	0	0	0	0	0	0	0	0	0	0	0	0	0	0	0	0
TPD52L2	0	0	0	0	0	0	0	0	0	0	0	0	0	0	0	0	0	0	0	0	0	0	0	0	0	0	0	0	0	0	0	0	0	0	0	0	0	0	0	0	0	0	0	0	0	0	0	0	0
UBA52	0	0	0	41.2515	0	0	0	0	0	0	0	39.8054	0	0	0	0	0	0	0	0	0	0	0	0	40.3886	0	0	0	0	0	0	0	0	0	0	0	0	0	0	0	39.5315	0	0	0	0	0	0	0	0
VIM	0	0	0	0	0	0	0	0	0	0	0	0	0	0	0	0	22.0895	0	0	0	0	0	0	0	0	0	0	0	0	0	0	0	0	0	0	0	0	0	0	0	0	0	0	0	0	0	0	0	0
WNT1	0	0	0	0	0	0	0	0	0	0	0	0	0	0	0	0	0	0	47.1201	0	0	0	0	0	0	0	0	0	0	0	0	0	0	0	0	0	0	0	0	0	0	0	0	51.5465	0	0	0	0	0
YWHAZ	0	0	0	35.2563	0	0	66.0823	0	0	0	0	0	0	0	0	0	0	0	0	0	0	0	0	0	0	0	0	0	0	0	0	0	0	0	0	0	0	0	0	0	0	0	0	0	0	0	0	0	38.3771
[truncated: 50 more columns]
