# Supplementary material for: Comprehensive analysis of microRNA-regulated protein interaction network reveals the tumor suppressive role of microRNA-149 in human hepatocellular carcinoma via targeting AKT-mTOR pathway
Source: Mol Cancer. 2014 Nov 26;13:253. doi: 10.1186/1476-4598-13-253 (PMC4255446; doi:10.1186/1476-4598-13-253)
Supplement: Supplementary file 9 — Additional file 9: Table S8: Detailed information on eight existing protein-protein interaction databases. (XLS 20 KB) [file 12943_2014_1452_MOESM9_ESM.xls]

## Sheet: Sheet1
Table S8 Detailed information on eight existing protein-protein interaction databases
Source_name	Website	Release number/ Last updated
Human Annotated and Predicted Protein Interaction Database (HAPPI)	http://bio.informatics.iupui.edu/HAPPI/	Version 31.2
Reactome	http://www.reactome.org/	Version 37
Online Predicted Human Interaction Database (OPHID)	http://ophid.utoronto.ca	Version 1.71
InAct	www.ebi.ac.uk/intact/	Version 2.0
Human Protein Reference Database (HPRD)	http://www.hprd.org/	Release 8
Molecular INTeraction Database (MINT)	http://mint.bio.uniroma2.it/mint/download.do	Aug-2011
Database of Interacting Proteins (DIP)	http://dip.doe-mbi.ucla.edu/dip/	Jan-2010
PDZBase	http://icb.med.cornell.edu/services/pdz/start	2004
